# Supplementary material for: SOAPnuke: a MapReduce acceleration-supported software for integrated quality control and preprocessing of high-throughput sequencing data
Source: Gigascience. 2017 Dec 4;7(1):gix120. doi: 10.1093/gigascience/gix120 (PMC5788068; doi:10.1093/gigascience/gix120)
Supplement: Supplement materials [file gix120_supp.zip]

Archive with 5 entries (5 files):
- SM1.xlsx
- SM2.pdf
- SM3.pdf
- SM4.docx
- SM5.xlsx
