# Supplementary material for: SOAPnuke: a MapReduce acceleration-supported software for integrated quality control and preprocessing of high-throughput sequencing data
Source: Gigascience. 2017 Dec 4;7(1):gix120. doi: 10.1093/gigascience/gix120 (PMC5788068; doi:10.1093/gigascience/gix120)
Supplement: Supplement materials [file gix120_supp.zip › SM1.xlsx]

## Sheet: Functions Comparison
Supplementary Material 1: Comparision of functions and features of existing tools for quality control and preprocessing		Basic features							Quality Control																Preprocess
		Structure	Interface	PE/SE	Adapt to differnent sequencing platform	Adapt to different sample resource	Compressed input	acceleration	Table of Basic statistics					Complex statistics											Low-complexity operations					High-complexity operations		Trim					Filter
Features Tools	Links								Number of sequences and bases	Base composition	Q20/Q30	GC content	Filtering info	Per_base_ quality-distribution	Per_base_ base composition-distribution	Per_base_N-content	Per_sequence_ quality-score-distribution	Per_sequence_length-distribution	Per_sequence_ complexity-distribution	Per_sequence_ GC-content-distribution	Per_tile_per_position_ quality-distribution	Duplicated sequences distribution	Over-represented sequences	Warnning on QC stats	Rename ID	Base masker	Nucleotide change	Quality system conversion	Output Compression	Artifact Split	PE Merge	Fixed-length	Quality	Tails	Artifacts	to the same length	Adapter	Length	Quality	Low Complexity	GC content	Abundance	Tile name	Polymer	Ambiguous bases	user-defined sequences	Built-in sequences
UEA_Toolkit	http://srna-workbench.cmp.uea.ac.uk/tools/	Toolkit	Command-line	SE		sRNA			Table of Num of seqs									Table of input																	5' and 3' (5' OPT, 3' COMPUL) Exact match		unmapped after artifacts trimming	both limits must within[16, 50]		#Types of NT [Fixed at 3]		Duplicates upper&lower limit			with unknown NT	List of seqs (FASTA) Genome	tRNA & rRNA
FASTX	http://hannonlab.cshl.edu/fastx_toolkit/	Toolkit	Command-line Web-based	SE										Report & boxplot of input	Report & overlap-histogram of input										Seq/counter as ID	◯	RC DNA⇆RNA		gzip	5'/3' exact/remain support mismatch		Both ends default as (1:)			Traversing Keep N bases after it		Traversing mapped/unmapped		low-quality percent	#Types of NT		Adjacent duplicates			with unknown NT
SolexaQA	http://solexaqa.sourceforge.net	Toolkit	Command-line	SE	Illumina, 454, Ion Torrent									Line chart of mean quality of each tile of input				Histogram of longest contiguous high-quality read segments			heat-map of input												Keep longest contiguous high-quality segment					lower limit				Singleton
BIGpre	https://sourceforge.net/projects/bigpre/	Toolkit	Command-line	SE&PE (SE for 454 and PE for Illumina Solexa)	Illumina, 454 (Different input files and functions)									Histogram of mean quality of each tile of input(Solexa), Histogram of mean quality(454)	Line chart of input(Solexa)	Histogram of input(Solexa&454)	Line chart of mean-quality of input(Solexa&454)			Histogram of input(Solexa&454)		Line chart of input(Solexa&454)							◯	traversing(reads with adapter will be split into 2 reads)	◯					default 35			low-quality num(default q:20, num:3)			Duplicates （Consider quality scores）
ea-utils	https://expressionanalysis.github.io/ea-utils/	Toolkit	Command-line	SE&PE					◯	◯												Number of Duplicates								◯	N-percent max difference & N-min overlp		5' and 3' cut default 10		min match; max diff percentage		◯	lower limit	mean-Q; high-Q base num	◯		Deduplication(Can set N identical bases for determination)			upper limit Ns
HTQC	https://sourceforge.net/projects/htqc/	Toolkit	Command-line	SE&PE	Illumina									heatmap for read quality along read	overlap histogram of input		Line chart of input	Line chart of input			overlap histogram of different quality range of input									◯			◯		◯			◯	◯				◯
Seqtk	https://github.com/lh3/seqtk	Toolkit	Command-line	SE&PE										table of input											◯	◯	RC					◯													◯
QC-Chain	http://www.computationalbioenergy.org/qc-chain.html	Toolkit	Command-line	SE&PE				Multi-threads																								5' and 3'			Identification of contaminants(1. Through database 2. random-reads based method)				low-Q ratio		◯						GreenGenes, RDP, Sliva, Oral_Core
Meta-QC-Chain	http://www.computationalbioenergy.org/qc-chain.html	Toolkit	Command-line	SE&PE		metagenomics		Multi-threads	◯			◯																				5' and 3'							low-Q ratio		◯	◯				◯	GreenGenes, RDP, Sliva, Oral_Core
NGS QC Toolkit	http://www.nipgr.res.in/ngsqctoolkit.html	Toolkit & Workflow	Command-line	SE&PE	Illumina, 454		gzip	Multi-threads		◯			◯	Line chart of mean quality of each tile of unprepd reads (Unpreped&preped)			Line chart of mean-quality of unprepd reads (Unpreped&preped)			Line chart of unprepd reads (Unpreped&preped)									◯			5' and 3'		3' Polymer				◯							◯
PrinSeq	http://prinseq.sourceforge.net	Workflow	Command-line Web-based	SE		gemonic and metagenomic data	zip, gzip, bzip2								overlap-histogram of unpreped reads	Histogram of unpreped reads		Histogram of unpreped reads	Histogram of unpreped reads	Histogram of unpreped reads		Histogram of unpreped reads			remove content after SeqID / ->custom_seq+counter							Both ends		5' poly-A/T,min-len 3' poly-A/T,min-len 5' poly-N,min-len 3' poly-N,min-len		◯		both limits		Entropy DUST	both limits	[exact]/[5']/[3']/ [RC exact]/ [RC 5'/3']			Upper limit of Ns / with unknown NT
FastQC	http://www.bioinformatics.babraham.ac.uk/projects/fastqc/	Workflow	Command-line Graphic	SE					◯			◯		Line chart of mean quality of unpreped reads	line chart of each NT of unpreped reads	Histogram of unpreped reads	Histogram of unpreped reads	Histogram of unpreped reads		Line chart of unpreped reads	heat-map of unpreped reads	Line chart of unpreped reads	Report of unpreped reads	◯
TagCleaner	http://tagcleaner.sourceforge.net	Workflow	Command-line Web-based	SE			zip, gzip, bzip2, LZOP																						gzip						5' and 3' exact mismatch accepted can auto-recognize		The same as artifacts to trim 5'-end 3'-end match both ends match either end	lower limit				Duplicates
SeqTrim	www.scbi.uma.es/seqtrim	Workflow	Command-line Web-based	SE&PE	amplicon, 454		gzip																			Q:20							5' and 3' cut	A/T Ns	◯					Dust						Contaminant database	Vector database Contaminant database
SeqPrep	https://github.com/jstjohn/SeqPrep	Workflow	Command-line	PE	Illumina																							◯	gzip		◯				mismatch&indel accepted 3' only			lower limit(default 30)
Btrim	http://graphics.med.yale.edu/trim/	Workflow	Command-line	SE																									◯			5'	window-cut(defaut window_size 5, average_q 15)		indel accepted 5' and/or 3' can set search range
RObiNA	http://mapman.gabipd.org/web/guest/robin	Workflow	Graphics	SE		RNA			◯	◯				Line chart of mean quality of each tile of unprepd reads	Line chart of unprepd reads		Line chart of mean-quality of unprepd reads						◯							mismatch accepted			5' and 3' cut/ window-cut		3' only mismatchc accepted	default 35		lower limit(default 20)
Cutadapt	https://github.com/marcelm/cutadapt	Workflow	Command-line Python package	SE&PE			gzip																		◯				gzip	◯		5' and 3'	5' and 3' cut		5' remain&exact&cut / 3' remain&exact&cut / 5' exact / 3' exact / anywhere / 5' and 3' linked mismatch&indel accepted	◯		both limits
AdapterRemoval	https://github.com/MikkelSchubert/adapterremoval	Workflow	Command-line	SE&PE			gzip, bzip2	Multi-threads																					gzip, bzip2	mismatch accepted	◯		5' and 3' cut	5' and 3' Ns	5' and 3' traversing			◯							upper limit Ns
FLEXBAR	https://github.com/seqan/flexbar	Workflow	Command-line	SE&PE				Multi-threads																					zip	◯		5' and 3'	3' cut		mismatch&indel accepted 5 modes for align(ANY, RIGHT, LEFT, RIGHT_TAIL, LEFT_TAIL)	◯		◯
PEAT	https://github.com/jhhung/PEAT	Workflow	Command-line	SE&PE				Multi-threads																									3' window-cut		◯
Trimmomatic	http://www.usadellab.org/cms/?page=trimmomatic	Workflow	Command-line	SE&PE	Illumina		gzip, bzip2	Multi-threads																				◯	gzip			5'	5' and 3' cut/window-cut		Maximum mismatch; palindromeClipThreshold; simpleClipThreshold	◯		lower limit	mean-Q
SeqPurge	https://github.com/imgag/ngs-bits	Workflow	Command-line	PE			must in gzip, no support for text	Multi-threads			◯	◯		unpreped	unpreped			unpreped											must gzip				5' and 3' window-cut	5' and 3' Ns	min match ratio, max error prob of insert and match			lower limit
Skewer	https://github.com/relipmoc/skewer	Workflow	Command-line	SE&PE																									gzip	◯			3' cut		mismatch and indel accepted			both limits	mean-Q						>15% Ns
AfterQC	https://github.com/OpenGene/AfterQC	Workflow	Command-line	SE&PE					◯				◯	Histogram of unpreped and preped (Differed by ACGT)	Histogram of unpreped and preped					Histogram of unpreped and preped										◯		5' and 3'			◯			lower limit	low-quality num					Any poly seq with length > 35	> 5 Ns
BBDuk	https://github.com/BioInfoTools/BBMap	Workflow	Command-line	SE&PE					◯				◯		◯		◯	◯											gzip	◯		5' and 3'	5' and 3'		kmer trimming with k and hamming distance able to be set		◯	both limits	mean-Q	Entropy	◯
sickle	https://github.com/najoshi/sickle	Workflow	Command-line	SE&PE																									gzip			5'	5' and 3' window-cut		◯			lower limit
fqtrim	https://ccb.jhu.edu/software/fqtrim/	Workflow	Command-line	SE&PE			gzip																					◯					3' window-cut	Poly A/T	◯			lower limit		Dust		Deduplication			Ns
Scythe	https://github.com/vsbuffalo/scythe	Workflow	Command-line	SE																															min-match length
NextClip	https://github.com/richardmleggett/nextclip	Workflow	Command-line	PE																															◯			lower limit				Deduplication
AlienTrimmer	ftp://ftp.pasteur.fr/pub/gensoft/projects/AlienTrimmer/	Workflow	Command-line	SE&PE																															◯			lower limit	low-quality num
SOAPnuke	https://github.com/BGI-flexlab/SOAPnuke	Workflow	Command-line	SE&PE		Genomics, transcriptomics, metagenomics, DGE	gzip	Multi-threads, MapReduce	◯	◯	◯		◯	Boxplot of unpreped and preped reads; Line chart of Q20&Q30	overlap histogram of unpreped and preped reads									◯			DNA⇆RNA	◯	gzip			5' and 3'	5' and 3' cut		trim to 3'end		◯	lower limits	mean-Q high-Q base num			Deduplication only in stand-alone operation	Tile(Illumina) &Fov(BGISeq)		Ns upper limit
Note： (◯ symbol means no more content is required to clarify or its specific parameters are unclear )		Toolkits provide a number of independent functions to perform quality control and preprocessing, while each workflow contains only one pipeline with all these functions included.		SE means Single-end, and PE means Paired-end			Accept compressed fastq files as input																	Program will arise warning if QC results exceed thresholds, which might indicates error in data.		Turn those bases with low quality into different format	RC means Reverse-complementary			Split reads into different groups by artifacts on their ends	Merge PE reads into SE reads		cut means cut bases one by one if they are not high-quality enough, and window-cut means cut a few bases as a unit.	Cut repetitive segments at the end of reads	recognize artifacts and cut them by some rules	cut all reads to the same length	recognize artifacts and filter reads with or without them by some rules
