# Supplementary material for: SOAPnuke: a MapReduce acceleration-supported software for integrated quality control and preprocessing of high-throughput sequencing data
Source: Gigascience. 2017 Dec 4;7(1):gix120. doi: 10.1093/gigascience/gix120 (PMC5788068; doi:10.1093/gigascience/gix120)
Supplement: Supplement materials [file gix120_supp.zip › SM5.xlsx]

## Sheet: Sheet1
Supplementary Material 5: Manuscripts using SOAPnuke	Usage	Input data	Seq platform
Zhao Q, Chen Y, Peng L, Gao R, Liu N, Jiang P, et al. Identification of rare variants of DSP gene in sudden unexplained nocturnal death syndrome in the southern Chinese Han population. Int J Legal Med. 2016;130(2):317-22.	Filter unqualified reads (Qualification condition not clarified)	DNA, Human beings	Illumina HiSeq 2500
Wang Y, Ding Y, Yu D, Xue W, Liu J. High-throughput sequencing-based genome-wide identification of microRNAs expressed in developing cotton seeds. Sci China Life Sci. 2015;58(8):778-86.	Filter low-quality reads, adaptor sequences and reads mapped to non-coding rRNA, tRNA, snRNA and snoRNA in Rfam 12.0 database	miRNAs, Gossypium hirsutum	Illumina Hiseq 2000
Wang J, Jian H, Wang T, Wei L, Li J, Li C, et al. Identification of microRNAs Actively Involved in Fatty Acid Biosynthesis in Developing Brassica napus Seeds Using High-Throughput Sequencing. Front Plant Sci. 2016;7:1570.	Low-quality reads, reads smaller than 18 nt, adaptor sequences, and contamination by adaptor–adaptor ligation were removed according to the software's default settings	miRNAs, Brassica napus	Illumina Hiseq 2000
Cheng C, Zhou Y, Li H, Xiong T, Li S, Bi Y, et al. Whole-Genome Sequencing Reveals Diverse Models of Structural Variations in Esophageal Squamous Cell Carcinoma. Am J Hum Genet. 2016;98(2):256-74.	Raw data were filtered with SOAPnuke (v.1.4.1) to remove sequencing adapters and low-quality reads.	DNA, Human beings	Illumina Hiseq 2000
Al-Hebshi NN, Li S, Nasher AT, El-Setouhy M, Alsanosi R, Blancato J, et al. Exome sequencing of oral squamous cell carcinoma in users of Arabian snuff reveals novel candidates for driver genes. Int J Cancer. 2016;139(2):363-72.	remove adaptor sequences and reads with low quality defined as those with >1% ambiguous bases and/or with >10% bases with a quality score of <20	DNA, Human beings	Illumina Hiseq 2000
Samorodnitsky E, Jewell BM, Hagopian R, Miya J, Wing MR, Lyon E, et al. Evaluation of Hybridization Capture Versus Amplicon-Based Methods for Whole-Exome Sequencing. Hum Mutat. 2015;36(9):903-14.	removed reads with adapters, reads with 5% or more unknown bases, and reads with 50% or more bases with quality score less than or equal to 10	Exome, Human beings	Illumina Hiseq 2000
Jian H, Wang J, Wang T, Wei L, Li J, Liu L. Identification of Rapeseed MicroRNAs Involved in Early Stage Seed Germination under Salt and Drought Stresses. Front Plant Sci. 2016;7:658.	remove low-quality reads, reads smaller than 18 nt, adaptor sequences, and contamination formed by adaptor–adaptor ligation according to the software's default settings	miRNAs, Brassica napus	Illumina Hiseq 2000
Saetan U, Sangket U, Deachamag P, Chotigeat W. Ovarian Transcriptome Analysis of Vitellogenic and Non-Vitellogenic Female Banana Shrimp (Fenneropenaeus merguiensis). PLoS One. 2016;11(10):e0164724.	remove reads containing more than 10% of unknown bases (N) and those defined as low quality because more than 50% of their bases had a quality value ≤ 5	cDNA, Fenneropenaeus merguiensis	Illumina Hiseq 2000
Du P, Sohaskey CD, Shi L. Transcriptional and Physiological Changes during Mycobacterium tuberculosis Reactivation from Non-replicating Persistence. Front Microbiol. 2016;7:1346.	Raw reads were trimmed of adaptor sequences, sequencing primers, and multiplex barcode using SOAPnuke software (BGI), and clean reads of 90 bp were obtained by filtering out low quality reads including those with unknown nucleotides larger than 5%, reads with more than 50% of the bases' quality less than 10, and short reads with adaptors.	cDNA, Mycobacterium tuberculosis	Illumina Hiseq 2000
Han R, Jian C, Lv J, Yan Y, Chi Q, Li Z, et al. Identification and characterization of microRNAs in the flag leaf and developing seed of wheat (Triticum aestivum L.). BMC Genomics. 2014;15:289.	filtering adaptor sequences and removing low-quality reads, and reads with sequences larger than 30 nt and smaller than 18 nt	miRNAs, Triticum aestivum L.	Illumina Hiseq 2000
Guo J, Xu S, Huang X, Li L, Zhang C, Pan Q, et al. Drug Resistance in Colorectal Cancer Cell Lines is Partially Associated with Aneuploidy Status in Light of Profiling Gene Expression. J Proteome Res. 2016;15(11):4047-59.	filtering the adaptor sequences and removing the low quality reads	cDNA, Human beings	Illumina Hiseq 2000
Liao M, Xiao JJ, Zhou LJ, Liu Y, Wu XW, Hua RM, et al. Insecticidal Activity of Melaleuca alternifolia Essential Oil and RNA-Seq Analysis of Sitophilus zeamais Transcriptome in Response to Oil Fumigation. PLoS One. 2016;11(12):e0167748.	removing adaptor sequences, and discarding the reads with unknown nucleotides > 5% as well as low-quality reads (reads with a base quality less than 20) using a method for assessing mean base quality of the whole read implemented in the Soapnuke software	RNA, Sitophilus zeamais	Illumina HiSeq 4000
Sun Y, Huang Y, Hu G, Zhang X, Ruan Z, Zhao X, et al. Comparative Transcriptomic Study of Muscle Provides New Insights into the Growth Superiority of a Novel Grouper Hybrid. PLoS One. 2016;11(12):e0168802.	Adaptor sequences and raw reads with a more than 10% N bases and quality score below 20 were filtered out using SOAPnuke	RNA, Epinephelus spp.	Illumina Hiseq 2000
Gao L, Hong X, Guo X, Cao D, Gao X, DeLaney TF, et al. Targeted next-generation sequencing of dedifferentiated chondrosarcoma in the skull base reveals combined TP53 and PTEN mutations with increased proliferation index, an implication for pathogenesis. Oncotarget. 2016;7(28):43557-69.	filtering adaptor sequences and removing low-quality reads	DNA, Human beings	Illumina HiSeq 2500
Qiu S, Li W, Xiong H, Liu D, Bai Y, Wu K, et al. Single-cell RNA sequencing reveals dynamic changes in A-to-I RNA editome during early human embryogenesis. BMC Genomics. 2016;17(1):766.	filter out reads from both studies that contained adapters and low quality using default parameter	RNA, Human beings	Illumina Hiseq 2000
Staunstrup NH, Starnawska A, Nyegaard M, Christiansen L, Nielsen AL, Borglum A, et al. Genome-wide DNA methylation profiling with MeDIP-seq using archived dried blood spots. Clin Epigenetics. 2016;8:81.	remove reads with adaptors, remove reads with >10 % unknown reads and remove reads with >50 % low quality bases (Q score <5). Clean reads only qualify if Q20 ≥ 85 %.	DNA, Human beings	Illumina Hiseq 2000
Cheng C, Cui H, Zhang L, Jia Z, Song B, Wang F, et al. Genomic analyses reveal FAM84B and the NOTCH pathway are associated with the progression of esophageal squamous cell carcinoma. Gigascience. 2016;5:1.	remove adapter and filter low quality reads [52]. Reads were kept if they met the following criteria: i. adaptor rate ≤ 10 %; ii. N rate of every single read ≤ 10 %; iii. low quality base rate (base quality < 5) of every single read ≤ 50 %.	DNA, Human beings	Illumina Hiseq 2000
Fu J, Miao Y, Shao L, Hu T, Yang P. De novo transcriptome sequencing and gene expression profiling of Elymus nutans under cold stress. BMC Genomics. 2016;17(1):870.	Raw reads were filtered and trimmed based on quality and adapter inclusion	RNA, Elymus nutans Griseb	Illumina HiSeq 4000
